# Supplementary material for: Bioinformatics and Genomic Analyses of the Suitability of Eight Riboswitches for Antibacterial Drug Targets
Source: Antibiotics (Basel). 2022 Aug 31;11(9):1177. doi: 10.3390/antibiotics11091177 (PMC9495176; doi:10.3390/antibiotics11091177)
Supplement: Supplementary file 1 [file antibiotics-11-01177-s001.zip]

Archive with 1 entries (1 files):
- antibiotics-1854209-supplementary.pdf
